# Supplementary material for: Inhibitory Effects of IL-6-Mediated Matrix Metalloproteinase-3 and -13 by Achyranthes japonica Nakai Root in Osteoarthritis and Rheumatoid Arthritis Mice Models
Source: Pharmaceuticals (Basel). 2021 Aug 7;14(8):776. doi: 10.3390/ph14080776 (PMC8402178; doi:10.3390/ph14080776)
Supplement: Supplementary file 1 [file pharmaceuticals-14-00776-s001.zip]

Archive with 1 entries (1 files):
- pharmaceuticals-1292253-supplementary.pdf
